# Supplementary material for: Genomic Landscape of Chinese Clear Cell Renal Cell Carcinoma Patients With Venous Tumor Thrombus Identifies Chromosome 9 and 14 Deletions and Related Immunosuppressive Microenvironment
Source: Front Oncol. 2021 Jun 23;11:646338. doi: 10.3389/fonc.2021.646338 (PMC8260842; doi:10.3389/fonc.2021.646338)
Supplement: Supplementary file 1 [file Table_1.xlsx]

## Sheet: Sheet1
Patient ID	Age	Histological classification	WHO/ISUP		Length of lesion (cm)
					pre ICI	post ICI
Patien 1	63	ccRCC	3-4	Renal mass	9.56	4.31
				VTT	19.31	18.52
Patien 2	56	ccRCC	3	Renal mass	6.45	2.84
				VTT	13.14	13.03
Patien 3	68	ccRCC	3	Renal mass	6.54	4.51
				VTT	6.5	6.28
Patien 4*	72	ccRCC	2-3	Renal mass	9.84	8.63
				VTT	3.2	3.13
ICI: Immune checkpoint inhibtor
ccRCC: Clear cell renal cell carcinoma
*Patient 4 only received three cycles of ICI for personal reason.
